# Supplementary material for: Survival Rate of the Neotropical Stingless Bees Nannotrigona perilampoides and Frieseomelitta nigra after Exposure to Five Selected Insecticides, under Controlled Conditions
Source: Insects. 2022 Oct 20;13(10):961. doi: 10.3390/insects13100961 (PMC9603930; doi:10.3390/insects13100961)
Supplement: Supplementary file 1 [file insects-13-00961-s001.zip]

Archive with 1 entries (1 files):
- insects-1935986-supplementary.xlsx
