# Supplementary material for: Survival Rate of the Neotropical Stingless Bees Nannotrigona perilampoides and Frieseomelitta nigra after Exposure to Five Selected Insecticides, under Controlled Conditions
Source: Insects. 2022 Oct 20;13(10):961. doi: 10.3390/insects13100961 (PMC9603930; doi:10.3390/insects13100961)
Supplement: Supplementary file 1 [file insects-13-00961-s001.zip › insects-1935986-supplementary.xlsx]

## Sheet: Table S1
Table S1.Evaluation of 10-fold dilution the recommended application rate (Nannotrigona perilampoides)
Insecticide	Replicate	Number of insects	2 h evaluation		4 h evalutaion		24 h evaluation
			Deads	Alive	Deads	Alive	Deads	Alive
Flupyradifurone	1	10	0	10	0	10	0	10
	2	10	1	9	4	6	5	5
	3	10	1	9	2	8	3	7
	4	10	1	9	8	2	8	2
	5	10	1	9	1	9	3	7
Cyantraniliprole	1	10	0	10	0	10	5	5
	2	10	2	8	2	8	5	5
	3	10	1	9	2	8	5	5
	4	10	1	9	1	9	1	9
	5	10	0	10	0	10	0	10
Spirotetramat	1	10	1	9	7	3	0	10
	2	10	0	10	0	10	0	10
	3	10	0	10	2	8	2	8
	4	10	0	10	0	10	0	10
	5	10	0	10	0	10	1	9
Dinotefuran	1	10	8	2	10	0	10	0
	2	10	8	2	10	0	10	0
	3	10	10	0	10	0	10	0
	4	10	10	0	10	0	10	0
	5	10	2	8	6	4	6	4
Imidacloprid	1	10	0	10	0	10	6	4
	2	10	6	4	10	0	10	0
	3	10	0	10	0	10	0	10
	4	10	3	7	10	0	10	0
	5	10	3	7	4	6	4	6
Control	1	10	0	10	0	10	0	10
	2	10	1	9	1	9	1	9
	3	10	0	10	0	10	0	10
	4	10	1	9	1	9	1	9
	5	10	0	10	0	10	0	10

## Sheet: Table S2
Table S2.Evaluation of 10-fold dilution the recommended application rate Frieseomelitta nigra
Insecticide	Replicate	Number of insects	2 h evaluation		4 h evaluataion		24 h evaluation
			Deads	Alive	Deads	Alive	Deads	Alive
Flupyradifurone	1	10	0	10	0	10	0	10
	2	10	0	10	0	10	0	10
	3	10	4	6	4	6	4	6
	4	10	3	7	3	7	4	6
	5	10	3	7	3	7	2	8
Cyantraniliprole	1	10	0	10	1	9	5	5
	2	10	0	10	0	10	0	10
	3	10	0	10	0	10	0	10
	4	10	0	10	0	10	0	10
	5	10	0	10	1	9	0	10
Spirotetramat	1	10	0	10	0	10	0	10
	2	10	0	10	0	10	0	10
	3	10	0	10	2	8	2	8
	4	10	0	10	0	10	0	10
	5	10	0	10	0	10	1	9
Dinotefuran	1	10	10	0	10	0	10	0
	2	10	8	2	8	2	10	0
	3	10	8	2	10	0	10	0
	4	10	6	4	10	0	10	0
	5	10	8	2	10	0	10	0
Imidacloprid	1	10	0	10	5	5	10	0
	2	10	0	10	6	4	10	0
	3	10	0	10	6	4	10	0
	4	10	0	10	4	6	10	0
	5	10	3	7	6	4	10	0
Control	1	10	0	10	0	10	0	10
	2	10	1	9	1	9	1	9
	3	10	0	10	0	10	0	10
	4	10	1	9	1	9	1	9
	5	10	0	10	0	10	0	10

## Sheet: Table S3
Table S3.Evaluation of 100-fold dilution the recommended application rate (Nannotrigona perilampoides)
Insecticide	Replicate	Number of insects	2 h evaluation		4 h evlautaion		24 h evaluation
			Deads	Alive	Deads	Alive	Deads	Alive
Flupyradifurone	1	10	0	10	0	10	0	10
	2	10	0	10	0	10	0	10
	3	10	0	10	0	10	0	10
	4	10	1	9	7	3	7	3
	5	10	2	8	4	6	4	6
Cyantraniliprole	1	10	0	10	1	9	1	9
	2	10	0	10	0	10	0	10
	3	10	0	10	0	10	9	1
	4	10	0	10	0	10	0	10
	5	10	0	10	0	10	0	10
Spirotetramat	1	10	0	10	0	10	0	10
	2	10	0	10	0	10	0	10
	3	10	0	10	2	8	2	8
	4	10	0	10	0	10	0	10
	5	10	0	10	0	10	0	10
Dinotefuran	1	10	10	0	10	0	10	0
	2	10	1	9	5	5	9	1
	3	10	6	4	10	0	10	0
	4	10	7	3	10	0	10	0
	5	10	0	10	0	10	1	9
Imidacloprid	1	10	0	10	0	10	0	10
	2	10	0	10	0	10	0	10
	3	10	0	10	0	10	1	9
	4	10	0	10	0	10	0	10
	5	10	1	9	1	9	1	9
Control	1	10	0	10	0	10	0	10
	2	10	1	9	1	9	1	9
	3	10	0	10	0	10	0	10
	4	10	1	9	1	9	1	9
	5	10	0	10	0	10	0	10

## Sheet: Table S4
Table S4.Evaluation of 100-fold dilution the recommended application rate (Frieseomelitta nigra)
Insecticide	Replicate	Number of insects	2 h evaluation		4 h evlautaion		24 h evaluation
			Deads	Alive	Deads	Alive	Deads	Alive
Flupyradifurone	1	10	0	10	0	10	0	10
	2	10	0	10	0	10	0	10
	3	10	0	10	1	9	1	9
	4	10	0	10	1	9	1	9
	5	10	0	10	1	9	1	9
Cyantraniliprole	1	10	0	10	0	10	1	9
	2	10	0	10	0	10	0	10
	3	10	0	10	0	10	2	8
	4	10	0	10	0	10	0	10
	5	10	1	9	0	10	0	10
Spirotetramat	1	10	0	10	0	10	0	10
	2	10	0	10	0	10	0	10
	3	10	1	9	3	7	3	7
	4	10	0	10	0	10	0	10
	5	10	0	10	0	10	0	10
Dinotefuran	1	10	6	4	9	1	10	0
	2	10	1	9	4	6	5	5
	3	10	9	1	9	1	10	0
	4	10	9	1	9	1	10	0
	5	10	7	3	9	1	10	0
Imidacloprid	1	10	1	9	1	9	1	9
	2	10	0	10	0	10	0	10
	3	10	0	10	0	10	0	10
	4	10	0	10	0	10	0	10
	5	10	0	10	3	7	3	7
Control	1	10	0	10	0	10	0	10
	2	10	1	9	1	9	1	9
	3	10	0	10	0	10	0	10
	4	10	1	9	1	9	1	9
	5	10	0	10	0	10	0	10
